# Supplementary material for: Forward genetics identifies cuticle and regulatory genes underlying cellular boundary integrity in C. elegans
Source: G3 (Bethesda). 2026 Apr 22;16(6):jkag070. doi: 10.1093/g3journal/jkag070 (PMC13232528; doi:10.1093/g3journal/jkag070)
Supplement: jkag070_Supplementary_Data [file jkag070_supplementary_data.zip]

Archive with 2 entries (2 files):
- Figures_S1-S7_G3-2026-406591.pdf
- Table_S1_G3-2026-406591.xlsx
