# Supplementary material for: Forward genetics identifies cuticle and regulatory genes underlying cellular boundary integrity in C. elegans
Source: G3 (Bethesda). 2026 Apr 22;16(6):jkag070. doi: 10.1093/g3journal/jkag070 (PMC13232528; doi:10.1093/g3journal/jkag070)
Supplement: jkag070_Supplementary_Data [file jkag070_supplementary_data.zip › Table_S1_G3-2026-406591.xlsx]

## Sheet: CRISPR Design
	Design name	HDR donor sequence (+)	HDR donor sequence (-)	HDR donor start	Genome	Edit start	ref>alt	Transcript	Guide sequence	Guide position	Guide strand	PAM	Guide on-target score	Guide off-target score	Guide cut location	Guide distance from cut to edit
ConfirmedTed phenotype	ptr-18 (Gly818Glu)	CAGGTCTTCGTGAAAGTCGTCGTGTTGGTAATCTTCCTAGAAATGTTCCATGGTCTTGTCGTGCTCCCGATCGTCTTCTCAGCCCTC	GAGGGCTGAGAAGACGATCGGGAGCACGACAAGACCATGGAACATTTCTAGGAAGATTACCAACACGACGACTTTCACGAAGACCTG	12977618	WBcel235 - Roundworm	12977658	G>A	NM_064360.3	ATCTTCCTAGGAATGTTCCA	12977648	+	TGG	83	97	12977664	6
	paqr-2 (Gln509*)	AAAAGCGGCGAGCACGACAAATGTGTGAAAGAGTTGATGCGATTAGAACTGAAAAAATAAACGTTATTAGTTTTTTTTTGAGTAA	TTACTCAAAAAAAAACTAATAACGTTTATTTTTTCAGTTCTAATCGCATCAACTCTTTCACACATTTGTCGTGCTCGCCGCTTTT	5376391	WBcel235 - Roundworm	5376435	G>A	NM_065747.4	TGTGAAAGAGTTGATGCGAT	5376414	+	TGG	52	98	5376430	4
	nab-1(Arg308*)	GTCTTGAAAAGCTGGGAATCTTTGTTAAGAGCATCACTCCAGGCGGAGCTGTTCATCGAGATGGATGAATTCGTGTCTGCGATCAAATTGTTTCAGTCGATGGAAA	TTTCCATCGACTGAAACAATTTGATCGCAGACACGAATTCATCCATCTCGATGAACAGCTCCGCCTGGAGTGATGCTCTTAACAAAGATTCCCAGCTTTTCAAGAC	4233505	WBcel235 - Roundworm	4233570	C>T	NM_001025870.3	GTAAAGAGCATCACACCTGG	4233528	+	CGG	85	100	4233544	25
	ncam-1(Ala840Thr)	ATCAGTGTTGCTGCCGAAAATGAAAAGGGTCAAGGAGAACCGACGGAGATAGACTTCCAAACTGATGGTTTGTTTTTTAAAGG	CCTTTAAAAAACAAACCATCAGTTTGGAAGTCTATCTCCGTCGGTTCTCCTTGACCCTTTTCATTTTCGGCAGCAACACTGAT	701585	WBcel235 - Roundworm	701627	G>A	NM_171615.4	AAAGGGTCAAGGAGAACCAG	701608	+	CGG	81	98	701624	2
	vab-9(Gln5*)	CGACTTACTTTAAGAGGCCTAACTGCTGAAACGGCCTCGATGGTAGTACGTTAGACTGCTACCATTTTGTCCCTTGAAGAGGATCTCTCGATG	CATCGAGAGATCCTCTTCAAGGGACAAAATGGTAGCAGTCTAACGTACTACCATCGAGGCCGTTTCAGCAGTTAGGCCTCTTAAAGTAAGTCG	8637608	WBcel235 - Roundworm	8637660	G>A	NM_063435.4	AGTCCAACGAACTACCATTG	8637645	-	AGG	79	100	8637647	12
	efn-4(Gln170*)	CAACATCGACTGGAAAAGCGAATGGCACAAACCATAGAATGTACGGATTATGTGAATCTTAAAACATGCGGCTCTCGATGAAAGTGTCTGCCAGTCAACC	GGTTGACTGGCAGACACTTTCATCGAGAGCCGCATGTTTTAAGATTCACATAATCCGTACATTCTATGGTTTGTGCCATTCGCTTTTCCAGTCGATGTTG	566581	WBcel235 - Roundworm	566640	C>T	NM_067546.4	GGCACCAACCATCGGATGTA	566604	+	CGG	72	100	566620	19
No Ted phenotype	pxn-2(Ser671Leu)	TCCCCACCACGGATGTTCATGGTTGTTGCACTGACCATCGTATAATCTGTATTTAGAGAAAAAGCAGTGATCTTCGCAACTTTC	GAAAGTTGCGAAGATCACTGCTTTTTCTCTAAATACAGATTATACGATGGTCAGTGCAACAACCATGAACATCCGTGGTGGGGA	10976408	WBcel235 - Roundworm	10976451	G>A	NM_077433.3	TCAAAATACAGATCATATGA	10976445	-	TGG	50	96	10976447	3
	spc-1(Ser2280Leu)	GTGCTTGAACATCATTGAGAACTCACGAAGGGCTTCTTCCAAAACACCAGATTGATTTCTGGCTTGAATCTGTTGTTCCAAATT	AATTTGGAACAACAGATTCAAGCCAGAAATCAATCTGGTGTTTTGGAAGAAGCCCTTCGTGAGTTCTCAATGATGTTCAAGCAC	3118466	WBcel235 - Roundworm	3118506	G>A	NM_001270070.1	CAGAAATCAATCTGGAGTAT	3118507	-	CGG	67	98	3118509	3
	fat-5(Asp124Asn)	CTCGATCGCTTTCCAAAATGACATTATCGACTGGGCCAGAAATCACAGATGCCATCACAAGTGGACGGATACTGATGCTGACCCGCATAGC	GCTATGCGGGTCAGCATCAGTATCCGTCCACTTGTGATGGCATCTGTGATTTCTGGCCCAGTCGATAATGTCATTTTGGAAAGCGATCGAG	17725389	WBcel235 - Roundworm	17725429	G>A	NM_075081.4	CCGTCCACTTGTGATGGCAC	17725437	-	CGG	62	99	17725439	10
	haao-1(Ser125Phe)	AATACTGAATTTGATTGTGTTCGATTTCTTGTTGGTTCTTTCAACATTACACTCTTTGAAAGGTGGTTCTATTTGACTGATGTTGT	ACAACATCAGTCAAATAGAACCACCTTTCAAAGAGTGTAATGTTGAAAGAACCAACAAGAAATCGAACACAATCAAATTCAGTATT	9506285	WBcel235 - Roundworm	9506325	C>T	NM_073049.1	TCTTTCAAAGAGTGTGATAT	9506328	-	TGG	80	97	9506330	5
	K02A4.7(71G>A)	ATTCGTCTAGCCATCTCGTGTGATCATCACCCATTGACTAACAACCACGCGCAGCTCGTGGTTGCGGTCGAATTGTGCAGTCATCC	GGATGACTGCACAATTCGACCGCAACCACGAGCTGCGCGTGGTTGTTAGTCAATGGGTGATGATCACACGAGATGGCTAGACGAAT	12875817	WBcel235 - Roundworm	12875857	G>A	N/A	ACCATTGACTAGCAACCACG	12875846	+	CGG	89	99	12875862	5
	C29F7.1	AAAACATGTCGACGGTTTTTATCTGTTTTCAGAACAGAAGAATTATCAGAATGGGATTCTATAAAGTGTTGGTAACTTACAGATTACTG	CAGTAATCTGTAAGTTACCAACACTTTATAGAATCCCATTCTGATAATTCTTCTGTTCTGAAAACAGATAAAAACCGTCGACATGTTTT	4296	WBcel235 - Roundworm	4336	G>A	N/A	AACAGAAGGATTATCAGAAT	4328	+	GGG	55	94	4344	8

## Sheet: PCR genotyping primers
Allele name	Primer orientation	Primer sequence
ptr-18 (et70)	FWD_WT	5' GTCGTGTTGGTAATCTTCTTAGG 3'
	FWD_Mut	5' CGTCGTGTTGGTAATCTTCTTAGA 3'
	REV	5' TTGCCGGTTGTTAAGCTCGAC 3'
paqr-2(et71)	FWD	5' TCGGTGCAGTGATATGTCTTGG 3'
	REV_ WT	5' TGTGTGAAAGAGTTGATGCGACTG 3'
	REV_Mut	5' TGTGTGGAAGAGTTGGTGTGACTA 3'
nab-1(et72)	FWD_WT	5' GAGCTGTTCATCGAGATGCAC 3'
	FWD_Mut	5' GGAGCTGTTCATCGAGATGCAT 3'
	REV	5' CCAGTTCAAGAGCAGCAATCTTC 3'
ncam-1(et73)	FWD	5' ACGCTCAACCAGTCTCTGTG 3'
	REV_ WT	5' ATCAGTTTGGAAGTCTATCTCAGC 3'
	REV_Mut	5' CATCAGTTTGGAAGTCTATCTCAGT 3'
vab-9 (et74)	FWD_WT	5' AAGGGACAAAATGGTAGCAGACC 3'
	FWD_mut	5' AAGGGACAAAATGGTAGCAGACT 3'
	REV	5' GACATCTGATTTGCTGAGTCCAAC 3'
efn-4 (et75)	FWD	5' CAAGTAGGCATTCAGGTGACCT 3'
	REV_WT	5' TCATCGAGAGCCGCATGTTCTG 3'
	REV_Mut	5' TCATCGAGAGCCGCATGTTCTA 3'
pxn-2(Ser671Leu)	REV_WT	5' GTTGTTGCACTGACCATCATCTG 3'
	REV_Mut	5' GTTGTTGCACTGACCATCGTCTA 3'
	FWD	5' ACGGTGAGTCGATGTTGAAATGG 3'
spc-1(Ser2280Leu)	REV_WT	5' CTCACGAAGGGCTTCTTGCG 3'
	REV_Mut	5' ACTCACGAAGGGCTTCTTGCA 3'
	FWD	5' GGAGCTTTACCTTGCCTTTGC 3'
fat-5(Asp124Asn)	FWD_WT	5' GACATTATCGACTGGGCCACAG 3'
	FWD_Mut	5' GACATTATCGACTGGGCCACAA 3'
	REV	5' GCTCCGGCTTACGCTTAGAC 3'
haao-1(Ser125Phe)	FWD	5' TGTGATAACAATGAGCGGAG 3'
	REV_ WT	5' GAACCATCTTTCAAAGAGTCTG 3'
	REV_Mut	5' GAACCACCTTTCAAAGAGTCTA 3'
K02A4.7(71G>A)	FWD_WT	5' GTGTGATCATCAACCATTGACGAG 3'
	FWD_Mut	5' GTGTGATCATCACCCATTGACGAA 3'
	REV	5' CCTGAAACGTATCTCTCATCTGTCT 3'
C29F7.1	FWD_Mut	5' TATCTGTTTTCAGAACAGACGA 3'
	REV	5' CACACTACCAACACCTTCAC 3'

## Sheet: List of alleles used
Allele name	Strain name	Description
ajm-1::GFP	SU93	jcIs1 [ajm-1::GFP + unc-29(+) + rol-6(su1006)] IV
him-5(e1467)	CB1467	20% XO self-progeny at 16C
paqr-2(tm3410)	QC129	772 bp deletion
ptr-18(ok3532)	RB2542	500 bp deletion
ptr-18 (et70)		Gly818Glu
paqr-2(et71)		Gln509*
nab-1(et72)		Arg308*
ncam-1(et73)		Ala840Thr
vab-9 (et74)		Gln5*
efn-4 (et75)		Gln170*
ptr-18 (et76)		CRISPR/Cas9 recreated Gly818Glu
ptr-18(syb10401)	PHX10401	mNeonGreen tagged ptr-18
ptr-18 (et77)		CRISPR/Cas9 recreated Gly818Glu in mNeonGreen background
paqr-2(et78)		CRISPR/Cas9 recreated Gln509*
glo-1(zu391)	JJ1271	Lacks autofluorescent and birefringent gut granules
